# Supplementary material for: Direct 3D printed biocompatible microfluidics: assessment of human mesenchymal stem cell differentiation and cytotoxic drug screening in a dynamic culture system
Source: J Nanobiotechnology. 2022 Dec 27;20:540. doi: 10.1186/s12951-022-01737-7 (PMC9793564; doi:10.1186/s12951-022-01737-7)
Supplement: Supplementary file 2 — Additional file 2. PLA.curaprofile contains the optimized slicing parameters for the polymer PLA, which can be imported into the slicing program Cura. PMMA.curaprofile contains the optimized slicing parameters for the polymer PMMA, which can be imported into the slicing program Cura. PC.curaprofile contains the optimized slicing parameters for the polymer PC, which can be imported into the slicing program Cura. [file 12951_2022_1737_MOESM2_ESM.zip]

Archive with 3 entries (3 files):
- PC.curaprofile
- PLA.curaprofile
- PMMA.curaprofile
